# Supplementary material for: Recognizing and Mitigating the Effects of Medication on Heat-Related Illness in Older Adults: A Scoping Review
Source: Pharmacy (Basel). 2026 May 17;14(3):74. doi: 10.3390/pharmacy14030074 (PMC13214780; doi:10.3390/pharmacy14030074)
Supplement: Supplementary file 1 [file pharmacy-14-00074-s001.zip]

Archive with 2 entries (2 files):
- pharmacy-4202586-Revision 2 PRISMA Checklist.pdf
- pharmacy-4202586-Revision 2 SM.pdf
